# Supplementary material for: Prediction of significant prostate cancer in biopsy-naïve men: Validation of a novel risk model combining MRI and clinical parameters and comparison to an ERSPC risk calculator and PI-RADS
Source: PLoS One. 2019 Aug 26;14(8):e0221350. doi: 10.1371/journal.pone.0221350 (PMC6710031; doi:10.1371/journal.pone.0221350)
Supplement: S2 Table — (CSV) [file pone.0221350.s002.csv]

	mpMRI_Likert_Score	outcome	PSA	Age	DRE	Volume	center	ERSPC_USE	PI.RADSv2	predicted.Risk_model	predicted.mpMRI_Likert_Score	predicted.ERSPC_plus_mpMRI
1	5	0	9,4	72	suspicious	41	London	0,55	5	0,935190703542203	0,822033898305085	0,951225520557768
2	3	0	3,6	57	not_suspicious	30	London	0,17	3	0,223912928116395	0,352517985611523	0,557025195612321
3	3	0	14,9	68	not_suspicious	65	London	0,33	3	0,430666091297225	0,352517985611523	0,751483457907966
4	2	0	5,9	59	not_suspicious	52	London	0,14	2	0,126758402653544	0,197530864197554	0,283740629624038
5	2	0	7,7	61	not_suspicious	42	London	0,28	2	0,197233178588889	0,197530864197554	0,486215132226085
6	5	0	28,4	61	not_suspicious	32	London	0,84	5	0,918477692499306	0,822033898305085	0,988203681518616
7	3	0	7,8	59	not_suspicious	63	London	0,16	3	0,253220800409326	0,352517985611523	0,539044536857013
8	4	0	3,6	57	not_suspicious	25	London	0,22	3	0,442086578793956	0,637499999999995	0,816367940171208
9	3	0	6,2	72	not_suspicious	62	London	0,12	3	0,255221293778853	0,352517985611523	0,455690213985097
10	4	0	4,6	68	not_suspicious	80	London	0,05	4	0,283174495738824	0,637499999999995	0,453425033082079
11	4	0	13	55	not_suspicious	34	London	0,57	4	0,71080373582063	0,637499999999995	0,95432480049829
12	5	1	13	56	not_suspicious	48	London	0,41	5	0,76356814525225	0,822033898305085	0,917276701548801
13	3	0	1,9	62	suspicious	35	London	0,11	3	0,371418540620319	0,352517985611523	0,431430714023292
14	3	0	13,2	67	not_suspicious	64	London	0,3	3	0,400352206322921	0,352517985611523	0,724606344027998
15	5	1	9	63	not_suspicious	67	London	0,33	5	0,625090089491947	0,822033898305085	0,887123330006471
16	3	0	6	76	suspicious	88	London	0,13	3	0,457301385730321	0,352517985611523	0,478454870284241
17	4	1	8,4	77	suspicious	63	London	0,32	4	0,8363031505859	0,637499999999995	0,881198161965724
19	3	1	8,4	56	not_suspicious	20	London	0,63	3	0,460913136441019	0,352517985611523	0,912690827010934
20	3	1	7,2	71	not_suspicious	35	London	0,32	3	0,409584022866341	0,352517985611523	0,74287263060513
21	2	0	10	68	suspicious	57	London	0,43	2	0,522623621327923	0,197530864197554	0,647360493426199
23	5	1	9,2	62	suspicious	37	London	0,59	5	0,927694218589571	0,822033898305085	0,958267175192281
24	5	1	12,5	75	suspicious	31	London	0,77	5	0,962065040737001	0,822033898305085	0,981624389514183
25	4	0	5,9	58	not_suspicious	39	London	0,22	4	0,503459599666395	0,637499999999995	0,816367940171208
26	5	1	7	62	not_suspicious	38	London	0,28	5	0,697411131498773	0,822033898305085	0,861214216750117
27	4	0	4,4	59	not_suspicious	40	London	0,14	4	0,425788030588471	0,637499999999995	0,719565523173332
28	4	1	6,3	55	not_suspicious	28	London	0,37	4	0,564593758139633	0,637499999999995	0,902505660231185
29	5	1	4,2	64	suspicious	55	London	0,16	5	0,799403350513372	0,822033898305085	0,752435698280319
30	5	1	24	72	suspicious	37	London	0,94	5	0,97686485727574	0,822033898305085	0,996015728557534
31	5	1	170	68	suspicious	94	London	0,91	5	0,989502159082678	0,822033898305085	0,993840053533538
32	4	1	4,8	66	not_suspicious	36	London	0,19	4	0,500384425071558	0,637499999999995	0,78710914003074
33	4	1	7,4	74	not_suspicious	78	London	0,11	4	0,431023200946418	0,637499999999995	0,660798887748376
34	5	1	85	62	not_suspicious	32	London	0,93	5	0,973338025119742	0,822033898305085	0,995305053736361
35	3	0	3,2	54	not_suspicious	45	London	0,07	3	0,149954537494876	0,352517985611523	0,316054298664394
36	4	0	1,4	58	not_suspicious	33	London	0,04	3	0,201042752214496	0,637499999999995	0,396407548201949
37	3	0	8,9	77	not_suspicious	120	London	0,08	3	0,140151972882111	0,352517985611523	0,34804989393409
38	5	1	17,5	74	not_suspicious	43	London	0,58	5	0,871275886681268	0,822033898305085	0,95658840579144
39	4	0	10,9	83	not_suspicious	50	London	0,33	3	0,706437933126527	0,637499999999995	0,885888231045095
40	5	1	15,7	75	suspicious	36	London	0,78	5	0,966730206635694	0,822033898305085	0,982630880166651
41	4	0	5,5	67	not_suspicious	161	London	0,04	4	0,0791835803408886	0,637499999999995	0,396407548201949
42	4	0	5,8	55	not_suspicious	32	London	0,28	5	0,522175556610981	0,637499999999995	0,859740442470371
43	3	0	5,5	55	not_suspicious	31	London	0,28	3	0,299004973262084	0,352517985611523	0,704800468740525
44	4	0	7,6	70	not_suspicious	51	London	0,21	4	0,560767121318237	0,637499999999995	0,807317308891164
45	3	0	6,1	68	not_suspicious	62	London	0,11	3	0,238751136361848	0,352517985611523	0,431430714023292
46	5	1	25,6	62	suspicious	22	London	0,95	5	0,981046526206461	0,822033898305085	0,99671242554937
47	5	1	234	56	suspicious	78	London	0,85	5	0,993334984071995	0,822033898305085	0,989061570142079
48	4	1	8,6	61	suspicious	40	Heidelberg	0,33	5	0,864321222125257	0,637499999999995	0,885888231045095
52	4	0	1	66	not_suspicious	41	Heidelberg	0,01	5	0,146815725206633	0,637499999999995	0,137344577879205
53	4	1	11	80	suspicious	77,9	Heidelberg	0,33	4	0,83989235233121	0,637499999999995	0,885888231045095
54	4	1	6,86	74	not_suspicious	18,7	Heidelberg	0,58	4	0,707575468259213	0,637499999999995	0,956075760847748
55	2	0	4,2	56	not_suspicious	30	Heidelberg	0,21	2	0,132170693834818	0,197530864197554	0,392785784027089
56	5	1	8,83	72	not_suspicious	69,3	Heidelberg	0,16	5	0,64647815525124	0,822033898305085	0,752435698280319
57	1	0	23	55	not_suspicious	45	Heidelberg	0,67	1	0,434995938631481	0,228395061728723	0,858862131496419
59	4	0	4,6	58	suspicious	35	Heidelberg	0,34	4	0,775900532321514	0,637499999999995	0,890348249205885
60	4	1	4,6	62	not_suspicious	42	Heidelberg	0,14	5	0,440182955558832	0,637499999999995	0,719565523173332
61	3	0	5,8	57	not_suspicious	54	Heidelberg	0,13	3	0,224138556608608	0,352517985611523	0,478454870284241
62	1	0	14,5	61	suspicious	80	Heidelberg	0,42	1	0,508234626455664	0,228395061728723	0,684582662229502
64	3	1	28	46	suspicious	17	Heidelberg	0,99	3	0,917313796859553	0,352517985611523	0,998357422495534
65	3	0	5,8	58	not_suspicious	24	Heidelberg	0,4	3	0,355291450128036	0,352517985611523	0,803649158245121
66	2	0	4,9	53	not_suspicious	65	Heidelberg	0,08	3	0,0754862471811895	0,197530864197554	0,174647793578212
68	5	0	4,3	51	not_suspicious	50	Heidelberg	0,1	5	0,468237074865965	0,822033898305085	0,639374121236377
70	4	1	9,7	71	not_suspicious	36	Heidelberg	0,42	5	0,697157824351836	0,637499999999995	0,919444556680081
71	4	0	9,9	68	not_suspicious	35	Heidelberg	0,45	4	0,694815728951865	0,637499999999995	0,928037484377962
73	1	0	4,7	43	not_suspicious	37	Heidelberg	0,18	3	0,120752165546151	0,228395061728723	0,396837123932374
75	1	0	6,4	71	suspicious	63	Heidelberg	0,23	1	0,42643031253963	0,228395061728723	0,472371905822465
76	3	1	12,55	73	not_suspicious	44	Heidelberg	0,44	3	0,517105844504067	0,352517985611523	0,828290918716001
77	4	1	4,9	58	not_suspicious	40	Heidelberg	0,17	4	0,449364960899929	0,637499999999995	0,763500952046917
78	3	0	4,9	67	suspicious	40	Heidelberg	0,52	3	0,612781879630236	0,352517985611523	0,869298168690654
80	3	0	3,8	60	not_suspicious	46	Heidelberg	0,09	4	0,187356351609835	0,352517985611523	0,377796836917119
83	2	0	4,4	73	not_suspicious	37	Heidelberg	0,16	3	0,157650656372911	0,197530864197554	0,316712796516951
84	2	0	6,3	69	not_suspicious	22	Heidelberg	0,47	3	0,258432893873716	0,197530864197554	0,683339989778201
85	3	0	3	69	not_suspicious	24	Heidelberg	0,19	3	0,250539585831533	0,352517985611523	0,590181241255764
87	3	0	7,6	51	not_suspicious	46	Heidelberg	0,24	4	0,289894917172446	0,352517985611523	0,65971969453034
89	3	0	15,7	59	not_suspicious	85	Heidelberg	0,25	3	0,309334112742832	0,352517985611523	0,671750401467751
90	4	0	4	73	not_suspicious	29	Heidelberg	0,21	4	0,520109247709297	0,637499999999995	0,807317308891164
91	3	0	7,2	76	not_suspicious	78	Heidelberg	0,1	5	0,235672480093702	0,352517985611523	0,405524133460594
93	3	0	4,7	59	not_suspicious	20	Heidelberg	0,4	4	0,328191773788514	0,352517985611523	0,803649158245121
94	5	1	6,5	73	suspicious	30	Heidelberg	0,74	5	0,926068113682725	0,822033898305085	0,978455227562449
96	1	0	10,7	62	not_suspicious	20	Heidelberg	0,72	1	0,39618029664098	0,228395061728723	0,885151785604664
97	4	1	10,1	47	not_suspicious	29	Heidelberg	0,77	4	0,644409758969289	0,637499999999995	0,981401644909369
99	5	1	11,4	63	not_suspicious	31	Heidelberg	0,56	5	0,819721988896384	0,822033898305085	0,953070183338094
100	4	0	4,6	47	not_suspicious	48	Heidelberg	0,11	4	0,346648641168156	0,637499999999995	0,660798887748376
102	5	1	4,3	65	not_suspicious	30	Heidelberg	0,22	5	0,632131960387318	0,822033898305085	0,818201081179151
103	3	0	8,1	65	not_suspicious	42	Heidelberg	0,29	4	0,378731224001212	0,352517985611523	0,714907769431615
105	4	1	8,9	72	suspicious	47	Heidelberg	0,47	4	0,874100416281678	0,637499999999995	0,933233447748376
106	4	0	12,9	70	not_suspicious	26	Heidelberg	0,68	4	0,790242129624292	0,637499999999995	0,971009533597344
107	3	0	5,9	59	not_suspicious	18	Heidelberg	0,54	4	0,393087082193074	0,352517985611523	0,878154371197429
108	4	1	5,2	76	not_suspicious	43	Heidelberg	0,16	4	0,529481686256453	0,637499999999995	0,750141927078265
109	4	1	5,3	62	suspicious	18	Heidelberg	0,69	4	0,860423344285649	0,637499999999995	0,972286120014738
110	1	0	4,6	67	not_suspicious	123	Heidelberg	0,03	1	0,032931357746697	0,228395061728723	0,0848337300398413
111	1	1	3	66	not_suspicious	35	Heidelberg	0,1	1	0,118468969275134	0,228395061728723	0,249826388999296
113	4	1	6,5	62	not_suspicious	50	Heidelberg	0,17	4	0,489318746629024	0,637499999999995	0,763500952046917
116	3	0	4,4	67	not_suspicious	53	Heidelberg	0,1	4	0,208496171243506	0,352517985611523	0,405524133460594
117	5	1	12	74	not_suspicious	48	Heidelberg	0,38	5	0,803631475638651	0,822033898305085	0,907234405938501
118	3	1	5,6	64	not_suspicious	30	Heidelberg	0,3	4	0,342672588270922	0,352517985611523	0,724606344027998
119	5	1	19,1	69	suspicious	44	Heidelberg	0,78	5	0,964487816362024	0,822033898305085	0,982630880166651
120	5	1	16,6	65	suspicious	38	Heidelberg	0,8	5	0,961124929957167	0,822033898305085	0,984574196895139
121	3	0	5,4	52	not_suspicious	28	Heidelberg	0,31	3	0,296884736767122	0,352517985611523	0,733920493703284
122	5	0	7,7	65	not_suspicious	39	Heidelberg	0,3	5	0,724777336745755	0,822033898305085	0,87242534966496
125	3	0	4,6	45	not_suspicious	33	Heidelberg	0,2	4	0,220775569546352	0,352517985611523	0,605498819947871
127	1	0	0,62	78	suspicious	35	Heidelberg	0,02	1	0,113981345074047	0,228395061728723	0,0576419797364686
129	3	0	4,6	76	not_suspicious	26	Heidelberg	0,28	4	0,363270118428938	0,352517985611523	0,704800468740525
130	3	0	5,6	63	not_suspicious	91	Heidelberg	0,05	3	0,124969722901845	0,352517985611523	0,244213860046907
134	3	0	12,2	66	suspicious	38	Heidelberg	0,69	3	0,809450163397624	0,352517985611523	0,931810834854266
137	5	1	14	58	suspicious	126	Heidelberg	0,28	5	0,742834256853199	0,822033898305085	0,861214216750117
138	4	0	0,4	66	suspicious	40	Heidelberg	0,02	4	0,214272805844721	0,637499999999995	0,243382631987163
139	2	0	3,2	77	suspicious	55	Heidelberg	0,23	2	0,286938034103152	0,197530864197554	0,420918732649438
140	4	1	15,6	71	suspicious	40	Heidelberg	0,88	5	0,934570525984686	0,637499999999995	0,991422749441457
142	5	1	16,8	70	not_suspicious	30	Heidelberg	0,72	5	0,887942687817528	0,822033898305085	0,97620819940989
146	4	1	11	55	not_suspicious	43	Heidelberg	0,4	4	0,630522748002983	0,637499999999995	0,913103568511251
148	3	1	7,3	60	suspicious	77	Heidelberg	0,38	5	0,495135464910003	0,352517985611523	0,790041671644349
149	5	1	5,4	66	suspicious	52	Heidelberg	0,44	5	0,851510238759165	0,822033898305085	0,926130231698431
150	4	1	6,6	52	suspicious	29	Heidelberg	0,76	5	0,837765931733999	0,637499999999995	0,98035856386321
151	4	1	20	68	not_suspicious	47	Heidelberg	0,59	4	0,788215598740557	0,637499999999995	0,957773479627928
155	3	0	9,3	57	not_suspicious	29	Heidelberg	0,51	4	0,445290456917176	0,352517985611523	0,864681524135756
160	5	0	13	63	not_suspicious	52	Heidelberg	0,38	5	0,770930959928165	0,822033898305085	0,907234405938501
164	2	0	5,2	69	not_suspicious	28	Heidelberg	0,3	2	0,200625156186228	0,197530864197554	0,510501030800947
167	3	0	4,5	57	suspicious	85	Heidelberg	0,09	4	0,320508475013811	0,352517985611523	0,377796836917119
168	3	0	4,5	57	suspicious	85	Heidelberg	0,09	4	0,320508475013811	0,352517985611523	0,377796836917119
169	4	0	25	69	not_suspicious	347	Heidelberg	0,31	4	0,00890454837339892	0,637499999999995	0,87625977147961
170	4	0	25	69	not_suspicious	347	Heidelberg	0,31	4	0,00890454837339892	0,637499999999995	0,87625977147961
171	5	0	5,7	63	suspicious	29	Heidelberg	0,51	5	0,903043256066797	0,822033898305085	0,943207316484973
172	4	0	8,5	69	not_suspicious	83	Heidelberg	0,11	5	0,419399297046209	0,637499999999995	0,660798887748376
175	5	1	6,5	67	suspicious	99	Heidelberg	0,12	5	0,726372641227534	0,822033898305085	0,6851287821888
176	4	1	9,13	62	suspicious	47	Heidelberg	0,69	4	0,85645268897279	0,637499999999995	0,972286120014738
178	2	1	1,03	48	suspicious	48	Heidelberg	0,05	3	0,0773641694056067	0,197530864197554	0,113534966392508
179	5	1	4,9	78	not_suspicious	20	Heidelberg	0,42	5	0,754125673602105	0,822033898305085	0,92034911132343
181	3	0	8,2	55	not_suspicious	25	Heidelberg	0,52	4	0,424424599333527	0,352517985611523	0,869298168690654
182	5	1	10,7	73	suspicious	85	Heidelberg	0,49	5	0,870218976096102	0,822033898305085	0,938766245740373
183	4	0	4,3	46	not_suspicious	25	Heidelberg	0,28	4	0,439936923959822	0,637499999999995	0,859740442470371
184	3	0	7,6	70	not_suspicious	33	Heidelberg	0,37	3	0,429334024552285	0,352517985611523	0,78287639616709
188	3	0	8	61	suspicious	50	Heidelberg	0,4	3	0,659327410020004	0,352517985611523	0,803649158245121
190	4	1	5,5	74	not_suspicious	54	Heidelberg	0,12	5	0,477847370078083	0,637499999999995	0,682474555182973
191	4	1	40	81	not_suspicious	100	Heidelberg	0,73	4	0,762941975902677	0,637499999999995	0,977072415669137
193	4	1	12	68	suspicious	71	Heidelberg	0,62	4	0,842842943839041	0,637499999999995	0,962570411068431
194	3	0	10,4	58	not_suspicious	33	Heidelberg	0,04	2	0,458214730967202	0,352517985611523	0,203699787406571
198	4	1	5,1	65	not_suspicious	38	Heidelberg	0,19	4	0,501461660021536	0,637499999999995	0,78710914003074
199	5	1	6,1	69	suspicious	45	Heidelberg	0,55	5	0,888480881267695	0,822033898305085	0,951225520557768
200	5	1	4,5	69	suspicious	19	Heidelberg	0,79	5	0,908735602560896	0,822033898305085	0,983613878286426
202	2	0	4,8	54	not_suspicious	20	Heidelberg	0,41	2	0,172609366383753	0,197530864197554	0,628396236783315
204	3	1	8,8	73	suspicious	25	Heidelberg	0,73	3	0,817353226524308	0,352517985611523	0,943178855846449
207	5	1	12	74	not_suspicious	50	Heidelberg	0,36	5	0,796940533975904	0,822033898305085	0,899755343310169
209	5	1	16	55	not_suspicious	18	Heidelberg	0,86	5	0,880984093006469	0,822033898305085	0,989900947047161
210	5	1	78	65	suspicious	56	Heidelberg	0,96	5	0,988627457075268	0,822033898305085	0,99739555307801
211	3	1	5,2	68	not_suspicious	31	Heidelberg	0,26	4	0,336440133416598	0,352517985611523	0,68325179257593
212	5	1	5,2	77	not_suspicious	37	Heidelberg	0,26	5	0,692062654234259	0,822033898305085	0,848631104303433
216	3	1	4,5	58	suspicious	21	Heidelberg	0,75	3	0,647060669913831	0,352517985611523	0,948501814695111
218	3	1	5,5	60	not_suspicious	44	Heidelberg	0,17	3	0,262133049213717	0,352517985611523	0,557025195612321
219	4	0	5,9	72	not_suspicious	98	Heidelberg	0,05	5	0,274623296538008	0,637499999999995	0,453425033082079
220	3	0	6,5	64	not_suspicious	85	Heidelberg	0,07	4	0,161740613529483	0,352517985611523	0,316054298664394
221	5	1	11	54	suspicious	43	Heidelberg	0,78	4	0,922162835980909	0,822033898305085	0,982630880166651
222	3	0	7,3	65	not_suspicious	97	Heidelberg	0,07	4	0,147280396439194	0,352517985611523	0,316054298664394
223	4	1	9	67	not_suspicious	25	Heidelberg	0,56	4	0,713726202950146	0,637499999999995	0,952518054146458
225	1	0	10	55	not_suspicious	52	Heidelberg	0,28	1	0,216243603769445	0,228395061728723	0,538231365361485
226	3	0	4,9	62	not_suspicious	37	Heidelberg	0,19	3	0,273950423517465	0,352517985611523	0,590181241255764
229	2	0	4,5	57	not_suspicious	39	Heidelberg	0,15	3	0,121363403154605	0,197530864197554	0,300421211631049
230	3	0	4,8	54	not_suspicious	28	Heidelberg	0,27	3	0,278710499699888	0,352517985611523	0,694258048448594
232	1	0	6,3	66	not_suspicious	52	Heidelberg	0,16	1	0,170896208334127	0,228395061728723	0,363422077375055
233	4	0	11	68	not_suspicious	73	Heidelberg	0,2	4	0,534580321086427	0,637499999999995	0,797590606082112
234	5	1	10,5	61	suspicious	50	Heidelberg	0,71	5	0,916934359109298	0,822033898305085	0,975041298597849
235	1	0	4,7	41	not_suspicious	18	Heidelberg	0,45	1	0,164750329707013	0,228395061728723	0,710335791455239
236	5	1	24	72	suspicious	97	Heidelberg	0,54	5	0,923225492779148	0,822033898305085	0,9493200640989
238	5	1	11,6	75	suspicious	25	Heidelberg	0,81	5	0,963732451054292	0,822033898305085	0,985512611926555
239	3	1	7,1	69	suspicious	34	Heidelberg	0,73	3	0,733411838047683	0,352517985611523	0,943178855846449
242	4	1	8,5	62	not_suspicious	20	Heidelberg	0,64	4	0,704451923863815	0,637499999999995	0,965542438747568
244	1	0	5,5	71	not_suspicious	57	Heidelberg	0,11	1	0,149552093740648	0,228395061728723	0,270309090680302
245	3	1	13,3	74	suspicious	44	Heidelberg	0,66	4	0,825610858829425	0,352517985611523	0,922586436194605
247	4	1	7,2	61	not_suspicious	30	Heidelberg	0,39	4	0,6144605651681	0,637499999999995	0,909725283010026
250	3	1	4,6	45	not_suspicious	27	Heidelberg	0,27	3	0,243137775398734	0,352517985611523	0,694258048448594
251	1	0	11,2	49	not_suspicious	63	Heidelberg	0,25	1	0,18162421823933	0,228395061728723	0,499768465069713
254	5	1	11,1	77	suspicious	92	Heidelberg	0,27	5	0,8660567553808	0,822033898305085	0,85510943114488
256	5	0	8,3	66	not_suspicious	37	Heidelberg	0,35	5	0,751616076242585	0,822033898305085	0,895746690654557
257	5	0	5,3	58	suspicious	45	Heidelberg	0,5	5	0,849472340748719	0,822033898305085	0,941025953661881
258	5	0	4	65	not_suspicious	25	Heidelberg	0,25	5	0,638684669280539	0,822033898305085	0,841743869707917
259	5	0	1,2	73	suspicious	30	Heidelberg	0,07	5	0,677757554078635	0,822033898305085	0,545668346490383
260	3	0	2,6	54	not_suspicious	50	Heidelberg	0,05	4	0,113154272501503	0,352517985611523	0,244213860046907
261	4	1	7,5	62	not_suspicious	23	Heidelberg	0,52	5	0,662308738637175	0,637499999999995	0,944676259218254
262	4	1	4,5	64	suspicious	54	Heidelberg	0,35	5	0,716690415359675	0,637499999999995	0,894594737483646
264	5	1	7,8	58	suspicious	41	Heidelberg	0,3	5	0,902235107612289	0,822033898305085	0,87242534966496
265	4	1	5,7	62	suspicious	19	Heidelberg	0,84	4	0,867003588369436	0,637499999999995	0,988059719370092
270	4	0	5,1	68	not_suspicious	40	Heidelberg	0,18	5	0,504384144898	0,637499999999995	0,775781513585238
271	5	1	56	77	suspicious	107	Heidelberg	0,89	5	0,963094467727012	0,822033898305085	0,992313811347313
274	5	1	45	71	suspicious	71	Heidelberg	0,93	5	0,975332888221937	0,822033898305085	0,995305053736361
277	3	0	8,2	64	not_suspicious	40	Heidelberg	0,32	3	0,387468941909437	0,352517985611523	0,74287263060513
282	4	0	5,4	60	not_suspicious	29	Heidelberg	0,3	4	0,541243914924887	0,637499999999995	0,871052801781746
284	5	0	4,9	67	not_suspicious	37	Heidelberg	0,19	5	0,638416565866692	0,822033898305085	0,789158927378497
285	3	0	3,7	63	not_suspicious	23	Heidelberg	0,26	3	0,276793304555771	0,352517985611523	0,68325179257593
287	5	0	16,4	73	not_suspicious	73	Heidelberg	0,32	5	0,768146336946918	0,822033898305085	0,882477289995296
288	3	0	9,7	67	not_suspicious	28	Heidelberg	0,54	4	0,50605311481262	0,352517985611523	0,878154371197429
289	5	1	30,5	68	suspicious	30	Heidelberg	0,97	5	0,9832299055972	0,822033898305085	0,998065503755639
292	4	0	5,9	60	suspicious	89	London	0,12	4	0,601114568918938	0,637499999999995	0,682474555182973
294	5	1	13	60	suspicious	20	Heidelberg	0,95	5	0,962207253681098	0,822033898305085	0,99671242554937
295	4	1	19,2	72	suspicious	25	Heidelberg	0,96	5	0,961218567638506	0,637499999999995	0,997363469144785
297	3	0	6,4	74	suspicious	16	Heidelberg	0,9	4	0,797127816104281	0,352517985611523	0,982223637974617
300	3	0	3,1	64	suspicious	38	Heidelberg	0,36	3	0,490950330452218	0,352517985611523	0,775452715034361
301	3	0	5,2	43	not_suspicious	33	Heidelberg	0,24	3	0,237330242026286	0,352517985611523	0,65971969453034
302	3	0	6,6	61	not_suspicious	70	Heidelberg	0,1	4	0,202819067998704	0,352517985611523	0,405524133460594
303	5	1	8,1	65	suspicious	40	Heidelberg	0,71	5	0,917440440803713	0,822033898305085	0,975041298597849
304	3	0	6	74	not_suspicious	80	Heidelberg	0,07	3	0,190512977698986	0,352517985611523	0,316054298664394
307	4	0	18,5	66	not_suspicious	65	Heidelberg	0,42	4	0,694100905208602	0,637499999999995	0,919444556680081
308	5	1	4,4	62	not_suspicious	27	Heidelberg	0,26	5	0,639892310120039	0,822033898305085	0,848631104303433
309	5	1	11,8	68	suspicious	90	Heidelberg	0,16	5	0,859641727067817	0,822033898305085	0,752435698280319
315	5	1	1,6	71	suspicious	26	Heidelberg	0,28	5	0,749386825348062	0,822033898305085	0,861214216750117
316	5	1	11,4	70	suspicious	70	Heidelberg	0,6	5	0,90293457788821	0,822033898305085	0,959895596116933
318	3	0	5,9	61	not_suspicious	76	Heidelberg	0,1	3	0,166203316639418	0,352517985611523	0,405524133460594
319	3	1	8,1	65	not_suspicious	30	Heidelberg	0,43	4	0,439365365159449	0,352517985611523	0,822426380583373
320	3	0	7	67	not_suspicious	88	Heidelberg	0,08	3	0,171318910384582	0,352517985611523	0,34804989393409
322	4	0	4	76	suspicious	22	Heidelberg	0,7	5	0,843934660676637	0,637499999999995	0,97352945081483
323	2	0	4	50	not_suspicious	50	London	0,09	2	0,0787677599727384	0,197530864197554	0,19398417884656
324	4	0	10,6	64	not_suspicious	67	London	0,21	4	0,538327718734358	0,637499999999995	0,807317308891164
325	4	0	31	69	suspicious	32	London	0,97	4	0,971143533131882	0,637499999999995	0,998041656676387
326	4	0	7,5	71	suspicious	128	London	0,12	4	0,5108757911007	0,637499999999995	0,682474555182973
327	3	0	5	64	not_suspicious	32	London	0,24	3	0,307259334395435	0,352517985611523	0,65971969453034
328	4	0	7,2	65	not_suspicious	49	London	0,2	4	0,534887908375983	0,637499999999995	0,797590606082112
329	3	0	10	57	not_suspicious	46	London	0,33	4	0,377790129561445	0,352517985611523	0,751483457907966
330	3	0	5,1	60	not_suspicious	27	London	0,31	2	0,318908533495611	0,352517985611523	0,733920493703284
331	4	1	19,8	70	not_suspicious	43	Heidelberg	0,79	4	0,8058123472764	0,637499999999995	0,98341484231595
332	4	0	4,3	58	not_suspicious	35	London	0,17	4	0,441143367262831	0,637499999999995	0,763500952046917
333	3	0	6,5	63	not_suspicious	12	London	0,74	3	0,466286450296264	0,352517985611523	0,945868813213113
334	2	0	4	62	not_suspicious	87	London	0,03	2	0,0465521745027132	0,197530864197554	0,0699934131630893
335	2	0	2,5	42	suspicious	32	London	0,35	2	0,211754030130684	0,197530864197554	0,567158931254206
336	3	0	7,6	74	not_suspicious	64	London	0,15	3	0,296902815954658	0,352517985611523	0,520020237689713
337	1	0	2,4	45	suspicious	40	London	0,06	2	0,21164926852189	0,228395061728723	0,160589402410569
338	3	1	7,5	65	suspicious	29	London	0,62	3	0,750848792138015	0,352517985611523	0,909230314942312
339	2	0	13	74	suspicious	74	London	0,42	2	0,529689217925886	0,197530864197554	0,637963207268167
340	4	0	12	67	suspicious	30	London	0,77	4	0,9255283126633	0,637499999999995	0,981401644909369
341	4	0	7,2	61	not_suspicious	23	London	0,51	3	0,648541414375064	0,637499999999995	0,94254614571171
342	3	0	10	66	not_suspicious	74	London	0,17	3	0,284062440666033	0,352517985611523	0,557025195612321
344	3	0	16	62	not_suspicious	45	London	0,53	3	0,52688477877349	0,352517985611523	0,873787382964572
345	3	0	5,1	59	not_suspicious	25	London	0,34	3	0,324147088860776	0,352517985611523	0,759772129656879
346	3	0	12	65	not_suspicious	60	London	0,29	3	0,387785650233044	0,352517985611523	0,714907769431615
347	4	0	4,4	58	not_suspicious	52	London	0,09	4	0,361673464311609	0,637499999999995	0,609202814751951
348	3	0	11	56	not_suspicious	50	London	0,33	2	0,377572735434082	0,352517985611523	0,751483457907966
349	2	0	6,2	62	not_suspicious	37	London	0,25	3	0,180939863419713	0,197530864197554	0,447864160787596
350	3	0	5,9	66	not_suspicious	66	London	0,1	3	0,211787573424365	0,352517985611523	0,405524133460594
351	3	0	5,6	58	not_suspicious	50	London	0,14	3	0,235558644224322	0,352517985611523	0,499858719264397
352	3	0	6,9	72	suspicious	90	London	0,15	3	0,465833392305329	0,352517985611523	0,520020237689713
353	3	0	5,1	66	not_suspicious	55	London	0,11	2	0,224817521867138	0,352517985611523	0,431430714023292
354	3	0	4,5	57	not_suspicious	44	London	0,13	2	0,214097140030752	0,352517985611523	0,478454870284241
355	3	0	4,4	65	not_suspicious	40	London	0,14	3	0,250192396804209	0,352517985611523	0,499858719264397
356	3	0	5,1	54	suspicious	78	London	0,25	2	0,371387007949625	0,352517985611523	0,671750401467751
357	3	0	8	72	not_suspicious	25	London	0,51	2	0,49319399525822	0,352517985611523	0,864681524135756
358	3	0	5	50	not_suspicious	52	London	0,11	3	0,185191832483573	0,352517985611523	0,431430714023292
359	3	0	2	52	suspicious	18	London	0,52	2	0,426872904775507	0,352517985611523	0,869298168690654
360	5	1	106,7	66	suspicious	73	London	0,87	5	0,98854720529863	0,822033898305085	0,990722405013483
361	3	0	2,9	43	not_suspicious	24	London	0,18	2	0,16858337149038	0,352517985611523	0,574045799752545
362	3	0	9,6	67	not_suspicious	122	London	0,09	2	0,124068307860536	0,352517985611523	0,377796836917119
363	3	0	5,3	55	suspicious	58	London	0,21	3	0,487720370291563	0,352517985611523	0,620059181788205
364	5	1	15	80	suspicious	59	London	0,76	5	0,949256502755394	0,822033898305085	0,980593553976838
365	5	1	26	77	suspicious	55	London	0,63	5	0,971804558519703	0,822033898305085	0,964500443178675
366	5	1	22	66	suspicious	57	London	0,73	5	0,957925221048669	0,822033898305085	0,977345812750621
367	5	1	19,8	63	suspicious	27	London	0,9	5	0,973103305917357	0,822033898305085	0,993084825217489
368	5	1	8,5	48	not_suspicious	61	London	0,18	5	0,57655771737726	0,822033898305085	0,777909593151973
369	5	1	20	67	not_suspicious	40	London	0,66	5	0,879864537509772	0,822033898305085	0,968725174675313
370	5	1	35	80	suspicious	67	London	0,81	5	0,974822135261685	0,822033898305085	0,985512611926555
371	2	0	2	50	not_suspicious	33	London	0,06	2	0,055440954588507	0,197530864197554	0,134443670391014
372	5	1	19	75	suspicious	36	London	0,83	5	0,972635344852942	0,822033898305085	0,987326661959156
373	5	1	42	64	suspicious	36	London	0,95	5	0,985401635481202	0,822033898305085	0,99671242554937
374	5	1	10,3	76	suspicious	48	London	0,52	5	0,93647829194969	0,822033898305085	0,94531433917284
375	5	1	235	75	not_suspicious	65	London	0,9	5	0,98541105298669	0,822033898305085	0,993084825217489
377	4	0	4,3	48	not_suspicious	35	London	0,17	3	0,397702823273757	0,637499999999995	0,763500952046917
378	4	0	4,2	47	suspicious	24	London	0,47	3	0,764902213195695	0,637499999999995	0,933233447748376
379	4	0	16	55	not_suspicious	137	London	0,18	3	0,261625244887131	0,637499999999995	0,775781513585238
380	4	0	5,4	64	not_suspicious	72	London	0,07	3	0,339983221375418	0,637499999999995	0,542623326901681
381	5	0	10	62	not_suspicious	51	London	0,29	4	0,719011676848944	0,822033898305085	0,866976863448066
382	4	1	9	64	not_suspicious	89	London	0,11	4	0,382314993479003	0,637499999999995	0,660798887748376
383	4	0	7	52	not_suspicious	43	London	0,24	3	0,500886570184724	0,637499999999995	0,832704613614256
384	4	0	13	65	suspicious	65	London	0,47	2	0,862488398772949	0,637499999999995	0,933233447748376
385	5	0	16,8	81	suspicious	41	London	0,88	2	0,969028798782302	0,822033898305085	0,991526511778752
386	4	1	7	62	suspicious	43	London	0,41	4	0,83051752396985	0,637499999999995	0,916340426767959
387	4	1	10,3	74	not_suspicious	24	London	0,63	4	0,768870231460327	0,637499999999995	0,964077722382
388	4	0	7,9	61	not_suspicious	15	London	0,86	4	0,706426243384388	0,637499999999995	0,989777484038782
389	5	1	6,1	76	not_suspicious	31	London	0,27	5	0,747650044464138	0,822033898305085	0,85510943114488
391	4	0	56	87	not_suspicious	200	London	0,58	3	0,386517672551569	0,637499999999995	0,956075760847748
392	4	0	39	67	not_suspicious	51	London	0,79	2	0,871907982325281	0,637499999999995	0,98341484231595
393	2	0	7,2	58	not_suspicious	45	London	0,23	2	0,169251361188714	0,197530864197554	0,420918732649438
394	5	0	3,6	61	suspicious	34	London	0,47	3	0,832828421436899	0,822033898305085	0,933994282754135
395	5	1	11	77	not_suspicious	57	London	0,28	5	0,765380789844656	0,822033898305085	0,861214216750117
396	5	0	5,9	62	not_suspicious	31	London	0,3	5	0,690183737256381	0,822033898305085	0,87242534966496
397	5	0	6,5	62	not_suspicious	34	London	0,3	5	0,698563162449748	0,822033898305085	0,87242534966496
398	4	1	32,8	65	suspicious	41	London	0,9	4	0,964971663929433	0,637499999999995	0,99300001053312
399	3	0	2,2	43	not_suspicious	30	London	0,08	3	0,117838438037069	0,352517985611523	0,34804989393409
400	5	0	12,7	64	suspicious	14	London	0,97	5	0,967998982806453	0,822033898305085	0,998065503755639
401	5	0	10,1	65	not_suspicious	57	London	0,25	5	0,706413980608968	0,822033898305085	0,841743869707917
402	3	0	5,3	57	not_suspicious	45	London	0,15	3	0,240759152012334	0,352517985611523	0,520020237689713
403	4	0	3,1	53	not_suspicious	35	London	0,11	3	0,338191215196662	0,637499999999995	0,660798887748376
404	3	0	6	57	not_suspicious	100	London	0,05	3	0,102584308817115	0,352517985611523	0,244213860046907
405	5	0	16	75	suspicious	43	London	0,87	3	0,962410900271873	0,822033898305085	0,990722405013483
406	5	0	49	82	suspicious	58	London	0,96	4	0,985737458006113	0,822033898305085	0,99739555307801
408	2	0	5,5	59	not_suspicious	36	London	0,23	2	0,158538535264328	0,197530864197554	0,420918732649438
409	5	0	45	67	suspicious	60	London	0,89	3	0,978879502279434	0,822033898305085	0,992313811347313
410	5	0	4,6	53	not_suspicious	43	London	0,14	5	0,531518477464035	0,822033898305085	0,722035981678169
411	5	0	10	68	suspicious	28	London	0,73	4	0,949567612932462	0,822033898305085	0,977345812750621
412	5	0	16,3	68	suspicious	25	London	0,88	4	0,971088521362657	0,822033898305085	0,991526511778752
413	4	0	19	79	not_suspicious	105	London	0,24	4	0,560274766386938	0,637499999999995	0,832704613614256
414	3	0	7,5	58	not_suspicious	67	London	0,13	3	0,22714281442309	0,352517985611523	0,478454870284241
